# Supplementary material for: Model systems and unique biological features of high and low-grade colorectal cancer (CRC) revealed by xenografting 84 human CRC cell lines
Source: Commun Biol. 2025 Jun 5;8:875. doi: 10.1038/s42003-025-08251-0 (PMC12141688; doi:10.1038/s42003-025-08251-0)
Supplement: Supplementary file 2 — Supplementary Data 1 [file 42003_2025_8251_MOESM2_ESM.xlsx]

## Sheet: Sheet1
Reduced Gene List			Reduced gene list for grade-associated transcriptomic profiling:
ABCC6			Genes retained after feature reduction, highlighting those most relevant to tumor grade distinction.
AC004080.1
AC010719.1
AC080129.2
AC099676.1
AC139795.3
AC254629.1
ACAD10
ACE2
ACVRL1
AL390066.1
AMOT
ANKDD1B
ANKRD50
AP004608.1
AQP7
BTNL8
C10orf99
C11orf74
C3orf85
CEACAM5
CEACAM7
COL11A2
CTSS
CYP2B6
CYP4F2
ENGASE
EPB41L2
EVX1-AS
FABP1
FAM229B
FCGRT
FECH
FOXO3B
GLYCTK
GPX8
HDHD3
HMGA1P3
HMGCS2
HSD3B1
IHH
LINC00483
LINC01176
LINC01473
LRRC31
MAP4K4
MEP1A
MIR135A1
MLEC
MTMR11
MYO1A
MYO5A
NENF
NKX3-1
NOSTRIN
NOX1
NR1I2
P3H1
PAQR8
PHOSPHO2
PIAS2
PKD2
PPP1R14D
PPP4R1
PTENP1
PTPRD
PTPRO
RNASE6
RRAS2
RXFP4
SLC11A2
SLC17A4
SLC27A2
SLC5A9
SMCHD1
SNX24
SPATA5
SPIRE2
TBC1D1
TBX1
TG
TLK2P1
TRERF1
TYMS
USP14
USP46
VSIG10
YES1
ZBTB47
ZNF724
