# Supplementary material for: Model systems and unique biological features of high and low-grade colorectal cancer (CRC) revealed by xenografting 84 human CRC cell lines
Source: Commun Biol. 2025 Jun 5;8:875. doi: 10.1038/s42003-025-08251-0 (PMC12141688; doi:10.1038/s42003-025-08251-0)
Supplement: Supplementary file 3 — Supplementary Data 2 [file 42003_2025_8251_MOESM3_ESM.xlsx]

## Sheet: Fig 1A
Doubling time (days) of 74 CRC cell lines grown as xenografts
Cell line	Doubling time (days)
LS174T	0.82	0.83	0.89	0.86
HCT116	0.83	1.01	0.92	0.89
SW48	1.71	1.41	1.77	1.46
LIM1215	1.21	2.41	1.5	1.93
LIM2405	2.02	1.89	2.36	2.01
HUTU80	1.88	2.27
LIM2537	2.22	2.26	2.16	2.12
T84	2.22	2.4	1.91	3.04
LS180	1.79	3.22
VACO432	2.25	3.16
VACO5	2.33	3.15
DLD1	3.62	2.34	2.65	2.81
GEO	3.43	2.6
RKO	2.51	2.88	2.63	4.16
SNUC4	3.87	2.37
LOVO	3.32	3.01	2.85	3.32
RW2982	3.12	2.86	3.52	3.06
LS513	3.5	2.93
SW837	2.4	2.5	4.14	3.97
COLO320	4.35	2.75	1.89	4.81
LS411	2.87	4.45
TCF7	3.79	3.58
DIFI	2.86	2.73	4.72	5.01
LIM1899	4.36	3.36
SNUC2B	5.57	2.74	3.48	3.67
HDC82	4.52	3.4
KM12	4.73	3.49
HDC90	3.72	4.61
CO115	4.84	4.19	2.9	4.91
SW403	3.43	4.69	5.85	2.88
HDC54	4.43	3.58	4.56	4.3
V9P	4.6	4.3	4.72	3.53
SW620	7.4	2.72	4.32	2.93
HT55	5.98		3.05	4.13
HCIH716	4.04	4.27	4.37	4.48
LIM2551	4.82	4.59
HCT15	6.9	3.76	4.4	3.8
IS3	2.53	4.76	6.73	5.35
LIM1863	6	5.35	5.3	4.61
SW1463	5.2	5.7
HCA46	6.21	4.87
VACO10	6.36	4.99	5.41
Colo205	5.11	5.75	7.44	4.22
Colo201	6.23	5.5	6.01	5.78
SW948	4.33	7.6
LS1034	5.24	6.78
HCT8	4.27508	7.87986
SW480	4.31	7.42	11.18	4.13
HCC2998	4.03	10.18	4.85	8.07
LIM2550	5.87	9.12	6.46	5.87
CCK81	7.04	6.01	8.73	6.1
HT29	7.01		10.19	3.74
CX1	4.4	8.55	8.34
WiDr	7.67	6.97	8.46	5.72
LIM2099	12.29	3.84
HCA7	9.81	7.04
C84	11.38	8.11	10.36	10.21
HDC87	10.1557	10.3989
IS2	8.19	14.61	9.8	10.26
Caco2	11.11	13.35	7.1	11.89
IS1	11.88	11.14	8.19	12.42
SW1116	9.32	13.1
GP2D	13.51	10.02	15.45	12.38
C32	9.13	19.85	11.48
RW7213	9.04	12.68	14.92	21.09
GP5D	13.02	16.14	16.89	12.23
HT115	7.24	11.63	14.89	25.89
C106	16.56	17.21	10.89	18.61
C10	20.25	13.39	14.17
C99	16.84	16.75	19.34	12.83
ALA	10.89	29.29
C125	22.38	24.61
HRA19	31.12	15.23	33.1	24.37
C135	52.24	24.91	54.42

## Sheet: Fig 1B
Doubling time of cell lines separated according to MSS or MSI status
MSI	MSS
15.94	20.09
43.86	15.82
6.97	23.5
4.21	13.48
2.86	10.02
12.84	21.6
14.57	10.86
8.43	5.88
0.91	5.63
4.71	3.45
6.08	7.1
4.11	3.83
1.76	3.01
3.86	5.54
2.07	6.78
2.19	4.22
6.83	3.96
4.7	10.28
3.13	4.17
0.85	25.95
2.51	14.91
3.66	6.98
3.04	4.39
3.86	2.07
3.12	10.91
1.59	10.72
3.69	4.84
2.71	5.32
2.74	8.06
	6.01
	3.21
	4.51
	3.14
	14.43
	11.21
	5.45
	4.21
	6.76
	4.34
	3.25
	5.96
	2.39
	4.29
	5.59
	7.21

## Sheet: Fig 2C
Association (%) of differentiation grade with MSI status
	LG	HG
MSI only	11.5	46.6

## Sheet: Fig 2D
Association (%) of differentiation grade with BRAF mutation status
	LG	HG
BRAF Mutant	0	25.9

## Sheet: Fig 5B
Expression (mRNA) of LGR5+ colonic stem cell markers in a subset of HG and LG CRC cell lines
	HCT116			LIM2405			RKO			GEO			HRA19			IS2
LGR5	8e-06	6e-06	8e-06	5e-06	6e-06	7e-06	5e-06	1.7e-05	1.5e-05	0.001967	0.001885	0.002009	0.000599	0.000697	0.000724	0.000604	0.000661	0.000693
ASCL2	0	0	3e-06	7e-06	4e-06	6e-06	0	1e-06	2e-06	0.00034	0.000391	0.000302	1e-05	1.4e-05	1.4e-05	0.000878	0.000973	0.000955
OLFM4	0	0.000102	1.4e-05	1e-06	8e-06	9e-06		6.3e-05	3.4e-05	0.000144	0.000194	0.000163	1.1e-05	1.1e-05	0	0.052593	0.055978	0.025436
EPHB2	0.006365	0.005001	0.003538	0.000638	0.000575	0.000661	0.012404	0.011752	0.012225	0.030734	0.027699	0.03138	0.004679	0.003689	0.0048	0.01525	0.013313	0.014111

## Sheet: Fig 5C
Expression of corresponding LGR5+ colonic stem cell markers in HG (n=58) vs LG (n=202) primary CRCs in the TCGA cohort
LGR5		ASLC2		OLFM4		EPHB2
LG	HG	LG	HG	LG	HG	LG	HG
6.16305619839937	5.72883571936948	2.24264580144527	4.01039555415075	11.4208396619576	1.7452122570222	6.66765142303135	7.50459810617446
5.88007348262308	5.92638946595703	7.02332390623019	2.71941552575304	0.311387493556806	13.76052888446	7.81824187268304	8.16811428255494
6.93611018889441	3.82108000591162	6.83813247266498	6.17643676982845	4.49119264554781	8.98097865471708	9.54404845089455	7.47109343137794
4.115692237064	5.63444681665083	8.38137983369916	7.02779096514919	11.310349826471	12.152322843282	8.26319266777544	8.11709003657163
8.08970967394474	6.08401540215946	6.59755717921087	7.60716427089385	8.42783916317661	9.23328143654471	7.78340129651726	8.39190481350907
7.82095708246931	7.11190457359867	6.98459704308515	7.29485242923896	6.79248438176946	11.9635287947903	8.77031491538189	8.57716206359007
5.19798841226032	4.35963719558193	-1.0557835903888	5.38923531481092	-0.386022580143844	7.70674949802084	3.7218399409226	8.20265998237316
5.12325154299522	5.80702097755399	3.69023284799445	5.87304824736909	9.54095873221847	10.4429797719671	7.08875640750067	7.66901283825365
4.79354013118623	7.49723197475944	6.64491037541346	6.54456379405096	12.4458078984041	2.3338966686837	8.42750609878149	8.81488675360199
5.30803365270606	4.16142390706009	4.94352720348674	6.99209425615495	10.2025765192546	0.68912311183421	7.50530462393446	8.63147976849601
8.49873048212432	4.0968614875266	7.28830940099562	4.5705808404435	14.1159206398806	11.4959739642035	8.94965113570744	7.65421176129368
5.21221305375214	7.69410030540464	7.37103670497558	5.88047644746374	9.74718286816262	3.04370973859442	8.19852007756361	6.90549577760496
7.22712614749451	5.657775573958	8.89193573597424	4.1373517060079	-0.883460407854239	9.9650487509461	8.77939306701431	7.15617466351625
4.10158082879956	-1.90253978255687	2.38004796022444	-0.41063025330966	9.82030453373769	8.47075557318821	5.47337474610761	6.55458634120016
7.8124951134858	3.8971867284139	6.70614789638214	3.90296312639724	12.245178801468	8.07436946292289	9.10514319850986	8.2303899820029
6.89473926091998	5.10616817960153	7.08056755182281	7.15256864426552	9.21787892643825	8.41404016695518	8.29160502888468	9.35923688676177
5.51241606184543	6.59945001921752	6.77222446672557	5.97380526311567	9.52572799917974	2.20516005133571	8.81652862414053	7.58639427536565
7.51599905512676	4.19873239846912	5.9063567218777	7.63537514429247	11.7425448953362	-2.44314233458741	7.33916102434779	6.58809404454134
5.42789358048096	0.577168649710494	6.13574029853747	2.45159999155646	3.86429496373229	7.08395076278447	8.47705088870815	6.36122067956907
7.86926218937331	2.21839332150431	6.841197277439	0.327675379651331	6.51903979570959	10.5009390440054	7.96585146463657	6.16085602790612
3.84351930239454	6.27227743401451	8.48283186138794	5.57016628987133	10.6091793498789	9.14174458128941	8.5344961149561	7.90674166905026
5.19789989652617	4.4354195358885	5.48142921144596	6.91440344022688	13.9558285248293	6.64676809530584	9.53193610596363	8.22878729690601
6.01282832235542	7.85410565439063	1.63959305705656	7.76761161041451	9.37198290429292	13.8782114912986	8.66457432220978	8.46286862250714
6.70464219819084	4.78821442732918	6.66375927429644	2.86298967982229	4.69379817697437	6.98965960819089	7.69797302767084	6.55578052032444
8.88506317030016	2.88167978137287	6.03064375825094	4.55959081194202	10.9863179538372	6.39035259411086	8.12662822857561	6.914080360562
6.75319688631696	0.633654440436225	5.87329931110723	2.92151312664256	11.0436505678738	3.49813773389492	8.22734685350753	4.08065059615213
8.14092782901645	2.17150361719465	6.1769006379159	6.88748457488761	10.4116764549612	7.25696354378687	8.4207886999521	8.03724602937158
4.39111238955045	6.72343877889425	5.71141447738647	6.95562589257714	11.6412118464571	1.93210065024341	8.33529350353159	6.87433844519368
3.95726175676608	2.80369076029792	5.38268517850268	5.06064854461464	11.8950866950826	8.29630207379382	9.02648353146094	7.20479447787322
4.56340721959948	7.50235932780108	7.23795485626198	7.45420778574359	7.64385718267996	4.39168427195328	8.46134716504956	8.46971011015403
6.40428720514203	0.780411620564634	7.64548015623661	6.3809032169853	10.2936321322147	6.65276011569338	8.05967411138166	7.91124584122967
5.98735068057384	1.4567219741914	6.36992953743129	5.66524247661719	8.45342723890688	3.93684995119678	7.84279233944198	7.58820778986352
3.85843802754028	6.36111088902324	5.50783417926045	5.26905785227812	11.229620031519	10.2271247709625	7.73556011339501	7.07972634610269
6.56707601070303	3.95316952070233	7.17487117226231	2.02614438333	4.04179393809575	0.328508750184833	7.31759534969629	5.13195648955739
2.47188210460232	5.22729734265758	0.967773849410201	7.54456907318573	7.56544356422779	9.01669364126979	6.16141562208215	8.60374519841396
4.71646899411406	6.39789589224824	5.06260112844628	9.17071534505922	4.24803537003181	5.61376599764034	7.55126088941186	8.78456125841593
5.18086620673342	7.56530153162932	6.08879714639469	6.53183656965938	8.80211779654879	5.34378391379101	8.32670018662184	7.65548166109787
6.66256754907172	3.38965695041517	6.69315629417839	3.87022758154558	3.59574693190055	4.26302902689475	8.14372709455447	6.98399004268672
4.97322599687332	4.65159188602718	5.15997842644961	3.54802896285345	4.07037580112825	0.935639836097206	7.17806170693463	5.77157839313848
5.47528274054794	7.86469751718271	7.00365328507922	6.83768712016883	13.9949901576671	-0.171510261418427	7.74215909392599	9.00149903843148
7.07069470196382	7.14846274283104	4.8832421983526	4.47966080051128	0.92258966631055	0.377446986852113	8.07559162666224	7.05633623813076
8.71766570228277	6.51065660436266	7.37898387550152	7.40370764999511	6.09858843122779	1.59071676070841	8.9684142534095	9.02308607038788
4.27191152205632	4.56186813658588	-1.3200218030319	3.17831496114778	10.1999377654416	-0.372565155824484	7.72846843494966	6.20033834502731
5.56872798262493	7.78838545080019	7.7997760406198	6.60205721920483	7.02218873850824	11.9467716973756	8.62945397967396	7.50219566028693
7.3869923921305	2.79383364620824	6.49731267449327	-0.862256944603052	2.57634977939025	7.68951915642248	9.15333002864395	7.6478303586408
4.10039121294186	-0.0646245872834714	2.90107719825923	5.48945765295602	11.0406396214969	4.04903245338141	7.36964333062165	6.4887307210397
5.40432645093402	4.52627797753201	6.28063751256286	0.37138232358421	9.03143177866464	-0.579001966824354	7.50726222585439	4.79059300902647
7.8654516987925	6.04190689585582	7.36604202133392	6.32205570890774	6.74437565726709	13.5525514279813	7.76825488639535	7.72417169100984
3.8268607295755	4.81994057151425	4.59497618286176	5.87373185670406	8.86928514581717	11.2715022104737	8.10550769234441	7.82627203133347
8.29765058865827	8.15506488025965	5.59525041596113	8.06224346481766	10.1776829934208	9.26234564421546	7.40125550921086	7.88858390258644
4.84905954338797	7.39503486838908	6.6738618566902	5.37428445186009	9.70840022634848	11.8008629033147	7.47985969529601	7.28329028738782
4.81885763102775	5.52872927352198	5.77686972415218	0.75204808391379	9.33525805669444	4.06615358387445	9.26900153511335	8.15766237578395
5.52897687879659	6.2670850022316	8.67430462678193	3.58550599227488	12.8156219123557	12.5039579103961	9.21074475618759	7.95987488011449
6.76080158352133	2.12757960624177	6.91619315229101	0.880693659550318	6.93006475250061	-2.41849563058001	7.70454993270864	5.05004223116164
5.40981282344818	6.60765565296759	2.52518038527691	4.314203959709	6.40948931744753	10.9636054075926	8.16697923474334	7.78727190247444
4.63077370514726	7.29424416455169	6.42888293026118	6.94888281785436	11.4357718025206	1.09777159616397	7.85312860762586	7.6720671234889
8.09831558977542	8.14752926748166	6.65233745643883	8.12756452436701	8.5612333250422	7.12631331744998	7.65949497135189	8.49033755771172
1.4965204836326	5.45784706798796	5.20866729635057	7.02489114106331	7.68439882309497	7.470806894562	8.60997059474234	8.13215313009559
6.99889343976239		6.70835776532158		11.1357984982289		7.87146587214864
7.14106365426422		7.44302039813456		7.07697560845429		7.77010074993659
3.80133599943635		-0.687673076668291		9.0956739151594		7.01213069664914
4.40876558150044		6.37713530064937		1.06896651239395		7.78485805685893
7.1216525773451		7.7093274886782		7.99037330006225		8.53412489125177
4.96949422749326		4.90984025976288		9.51633658629804		7.74494942168602
5.71961489514747		5.77411664698538		0.923563232892356		8.26572714594211
5.15741391713617		1.24275460745701		10.3421078205454		6.01522183878001
6.8621087841824		6.2262904808265		10.7388886868516		8.4053666539154
5.54710154072458		5.97233673279345		10.5846069895643		8.19587737746479
5.46930598395473		6.00251291025239		8.13978031275592		7.61437648740232
3.95398154099049		6.92311608291652		15.0040723001144		8.94550029560443
6.01292468738112		6.73719235386347		5.31926920190358		7.99057808035454
4.74384910184716		5.76298076178648		8.31620263651925		7.39976640949625
5.58430257569448		4.95783993500695		11.6250477295679		8.52589697519074
5.00184275268017		6.57682954899206		10.4527929782295		8.11999460448723
6.68691271922893		6.94867912456729		9.30125302179801		7.51095824948071
6.09360557097828		5.69564295463967		12.5640943292811		9.63883996503108
7.28452488569661		7.38175427860199		12.8377057731216		8.83347645145484
4.76108775728976		1.19817126339734		5.4681474935079		5.1020675832026
8.2434829147832		7.10185678836087		11.0982650113953		8.68006784437023
3.59042396672687		7.09883441949057		15.435029974965		8.74917174424242
6.88924937073022		5.72801413543306		7.29170429159983		7.21858703337521
4.23307345391724		4.62984245905572		9.58701138579039		7.44792711896033
6.39705125681134		7.14193656164634		-0.695641219442946		8.23764288577339
4.97063978142187		4.60290908200365		7.51878899772424		8.69762297464633
7.86246999334989		7.05939888389855		11.3403781098683		8.06670589895908
6.51554319133815		6.96125188123423		8.81931040197056		7.36868352673559
6.98084292594381		5.78009561874059		2.94101823330531		8.204933227642
5.02545527875031		4.7023615750494		14.2061027949069		9.11433517867259
5.72325683868903		6.55935773950131		4.87672651386344		7.36820202797791
7.79470936741276		7.58692907823155		2.49841063501086		8.16331002537975
4.36968490179607		5.62843694459531		11.3751843585338		8.20912923941175
8.31551756800613		7.35570716644979		8.55339334468674		8.83488911071007
5.83969595358334		6.39724584959745		4.08983276246602		8.01389465761313
6.60988074810996		6.34433916566267		13.5056935711783		8.25219232855403
5.27494257655508		5.90568714689919		10.0482535199186		9.26526949622632
4.59922352425728		4.98416524520529		10.6342494464368		8.04982768962027
7.02916942000813		6.61628569366874		8.92301516388066		8.81067756194085
7.7811386705074		7.46294258962306		3.21254209932415		7.73999735153933
6.90906813195469		6.21962309389518		13.3711197674577		7.75778532816737
4.70223153888688		6.00312733124347		10.6388535465572		7.24742575661787
5.19333067147179		6.54577622654646		14.1972885027396		8.72753036684586
5.75850170450031		5.08101075913307		5.98692469789542		7.90325733185621
4.99586247860721		6.92158853735715		8.71704367090189		7.67073809260189
3.5811786185517		5.80391117626467		1.13409967128226		6.82571215532894
6.92846390308574		7.26047238182191		10.7961318961794		7.63793710820919
7.08918104362075		6.88454800724487		3.31802468255694		8.18382345262405
5.49165450674354		6.73058769323137		12.9265773821921		7.98193535327219
6.11306564390174		6.37807901113194		2.74283497921904		7.06762278000468
3.263390331321		6.02652082207492		10.568477481107		8.58949257222396
5.17179623080598		6.444468697409		8.82910410943264		8.35261922098586
4.85975364342211		5.06304743163997		9.92138605113897		8.75508155630469
1.83706144318507		1.37106685358666		8.65566090422799		7.31849454025975
1.2062112197271		7.31711764181718		5.00903956717393		8.60618902952959
5.34758295868898		6.42884480643792		9.17440067892371		7.59187378337584
2.43504859429602		6.04396606767055		5.63934732826001		7.8946508436578
4.84476456232635		5.24324931377133		12.2437158856833		9.21437880960167
5.24069694416107		6.37514884372453		8.98577918048132		7.95673498155145
5.27991480085724		6.93494982460044		6.84298296493058		8.47637110298483
6.95905495903299		6.17179812295631		11.3524053256485		7.30750011274087
5.94459215370944		6.73816005992615		11.7256683418604		7.95439575205272
3.58877077620707		6.48324655315103		8.11833573058314		8.36217893059836
7.35716127404153		5.59402388660518		9.38380100536974		8.27490793154874
6.65854886528147		6.38969287844542		10.5534393002455		9.05157299357925
5.10717062827122		6.16653813899626		2.30660718914653		7.3210473499971
5.22374133842939		6.51953320862772		11.0924930885888		8.86562644669618
5.29208742839892		5.25666263999363		14.160725277643		8.00383168397798
6.11937147801028		6.73064683144556		10.808075660846		8.83491775674
5.33552330419673		6.632614908347		5.3383231485754		8.10677269595148
7.41623486018695		7.09836415479017		3.1836948015214		7.11870025901024
3.16663145908051		6.84424923988805		11.666967776165		7.90560319865954
5.58323787684836		5.46657657941198		11.3222315262053		9.05243527475611
3.82889153417017		6.79600310304801		9.59551568604117		8.42212100965773
4.9664016224114		6.55377074012352		9.50007709305227		7.51268266359497
4.16919264605322		3.88297556514155		-0.728704971646144		7.43856658423669
5.34646007997386		8.15268544141653		0.363323247781716		9.20972153905965
3.21690239681722		4.86188856243734		6.24426738803734		7.43082811965886
3.10909793876647		4.76711472953318		13.5767886233833		8.29583781394179
6.33938047679054		6.09016279978327		12.7417584282257		8.45313860079101
6.8920236602074		6.26307245874188		8.76548278802053		7.41443490401335
7.64226987445795		6.840163784421		8.31713807551617		7.96975898997746
8.17533965092318		7.02015679845717		14.1163659607336		8.94157348537065
5.34364870089483		2.42965182051505		10.1189975994893		8.49695643280704
3.14447973069904		7.24827673795175		12.8102566504175		7.46015064227988
6.51315553982215		7.2787867952613		12.906194722595		8.6751191636801
6.59566777952143		7.07582172075465		4.59293396886464		7.58743988410194
3.33688184074253		5.8505754588542		10.0812859012808		8.26400099468418
8.07503489761864		4.80790149397691		9.84522762036731		8.02643783184342
5.91977073384849		6.45898966926691		3.02835163134611		8.66588532366103
6.28843782366794		3.580660301119		9.14734164375323		7.84890108687197
7.36101685885007		7.05759526308092		9.54435331804915		10.1814189897398
6.64724205927004		6.02698885161437		3.89971886553726		7.18614677089067
7.29223900737647		6.96149069508443		10.2126914123323		8.72503496007635
4.60501780878374		6.41536313269382		12.4194829558231		8.30023620080695
6.86141672631405		6.70334686183236		11.0664901528575		7.18926954005003
6.71455170536441		6.90367666386704		5.62951955885835		8.16013056390686
5.86199081166034		3.89815774997487		7.41894437659859		8.37560127328842
6.62817240604871		7.39016579837569		11.2574323991836		7.87876109370041
7.29591346441251		5.31994338973165		3.54549506541055		7.08321435965327
7.52315223997493		6.95741660917347		3.95519446260818		8.06826472479822
4.42011598669368		7.83983210350018		-2.87857196696912		8.39293147850279
5.6479349186348		4.85376168375424		10.6614481210967		8.40480284761633
4.00442285389337		7.31656876424436		1.62879319275168		8.63555144808678
0.773844170095062		3.57490916392905		9.06691605969951		5.36527979728393
7.45731805133523		6.40440679766702		10.6917803261782		8.45113913823549
7.44410723174164		4.04340329443648		13.8482014329456		8.55817272166864
5.33036960606664		7.23719798329437		12.6623141582938		7.71817850632507
5.95897864833447		7.11358384793825		12.5831535321233		8.56064596922021
8.42436289922952		7.70915283803404		10.2040671213757		8.69757761452383
7.2545978187054		7.894945234791		12.9547792058943		8.05216328557013
7.88814463960362		6.38043730731842		11.4586768663414		7.59422320086832
8.40204237293143		7.4215889973033		7.30031184182135		8.7288568934084
7.73017026450591		2.63913443241379		6.48155852325178		7.1492626186789
4.05161354175289		8.4083712931523		14.0681141997669		8.72747556194173
6.80467450159784		6.10317445181312		12.4484668814545		8.87427406910839
-0.556239738245402		-1.0037618832276		7.6465469901034		6.41483734427946
2.88678538651098		6.41515890497471		12.3598914894484		8.64791654563425
3.41922929041912		7.47045763182912		3.14196467549003		9.46878885327594
6.5911759767175		6.54692511169048		4.64102496991162		7.59324022724921
7.3346031453953		7.21861181936106		11.345435379883		7.88442795700222
4.04805017789023		7.11411238547441		12.5868039934144		9.36444156145335
4.99087394871587		5.9888756669402		10.7452369691079		9.27584525503034
1.99389664973997		1.64790070351427		10.5338462588465		8.25465931633567
5.60354252396875		7.62146775325831		10.4216084362697		8.78619440893631
5.24612112862168		6.87877996210652		10.5303304622277		8.2301068666326
4.38031219087353		6.72040817436125		13.7567706341767		8.44307826548484
7.21536503877831		6.99958325514059		4.73484803454216		6.62544063388861
4.8642574839668		6.83599761345178		13.7261814798326		8.29232196728232
7.89723296012803		5.93525056334377		11.4894025952364		8.77759518082591
7.67788076402834		7.18330830536437		9.18113418255329		8.32901728742913
5.9740510374689		6.32529878236991		7.86838539183181		8.43148235831573
8.59984649771652		6.88555962531756		1.35930373710272		7.61372037690808
3.24324249329898		5.37925561403801		8.98254952933323		7.09167132606032
4.11572116940812		5.75099982302082		8.79577084270078		6.96342363500815
7.24369135755021		6.62074428871096		12.0914400267149		7.86274086308867
4.91328419558012		5.46380331861462		11.5688687458946		7.47169050061418
5.19376013775017		-3.32686725566105		0.803352836098035		6.01589656736149
5.89218968273626		6.09229372411056		4.73297235635526		7.86522116825911
6.2845492824124		5.58841582770577		10.9694248332716		8.05255296364958
5.26133495630394		5.80487365633429		10.3472714604619		9.36881797787852
4.11218986639575		6.28728345446681		4.52331737367258		8.10951108267026
6.82870269188521		8.13621620962518		9.97691669644833		9.18547362644495
3.46924286110764		6.18766223763448		5.46626032820747		8.33612827108502

## Sheet: Fig 5E
mRNA expression of fetal-like stem cell markers in HG and LG CRC cell lines
	HCT116			LIM2405			RKO			GEO			HRA19			IS2
ANXA1	0.706453	0.353227	0.374663	0.390844	0.19087	0.112318	0.288505	0.175272	0.199114	0.003709	0.002955	0.002916	0.029225	0.031606	0.033269	0.008025	0.008697	0.010796
ICAM1	0.005476	0.007739	0.008404	0.01717	0.01853	0.017714		0.086629	3.2e-05	0.002345	0.000213	0.002696	0.000212	0.000274	0.000309	6e-06	1.9e-05	1.9e-05
MRAS	0.005127	0.003986	0.004827	0.002781	0.002577	0.001227	0.02398	0.022313	0.024298	2.7e-05	4.2e-05	3.4e-05	2.9e-05	3.5e-05	3.7e-05	1.3e-05	9e-06	2.6e-05
TSPAN4	0.008393	0.010008	0.009325	0.002967	0.003599	0.003305	0.015854	0.026006	0.017714	0.001298	0.001562	0.001279	0.00179	0.002293	0.001985	0.000247	0.000328	0.000243

## Sheet: Fig 5F
Corresponding mRNA expression of fetal-like intestinal stem cell markers in HG (n=58) vs LG (n=202) primary CRCs in the TCGA cohort
ANXA1		ICAM1		MRAS		TSPAN4
LG	HG	LG	HG	LG	HG	LG	HG
6.809866002623	9.06141188867274	3.46007111575856	6.73719248612581	2.10481401359147	3.6845407191333	3.3589656850351	5.04522763307271
6.69677968714826	7.27745299560248	5.62296641325175	6.8282713369515	4.00186141845706	4.9770440603174	4.96541188054893	5.15900138353229
4.59833349140148	6.98514963034029	4.29192639679153	5.99088524653317	1.6105157776009	3.36533010790491	2.7314751573434	5.76576646141007
4.20333314525452	7.2910485403044	3.51894406497283	4.83992846650438	0.00916333432746583	2.86687043181157	1.47239116563293	3.68711980398302
5.73174111324862	6.04718030412813	2.64279481751853	3.62935646613411	1.64111172304363	1.23052960014766	3.77125680182203	2.11473750578774
6.28058611386868	5.37813212042311	5.10192913794422	3.6778532716638	3.8330828348229	2.49175335773625	3.95644157064758	3.80167961258744
6.76095934197489	8.11277343377548	4.10172640337719	6.56172074601038	2.40882795226111	4.38401095961527	3.64893714336443	5.40047966082651
5.79261579880636	5.88540653697079	3.28690913362741	5.55418798359623	1.47620296137079	3.6350051026145	2.93940668491	4.20348390169089
6.92858159704504	4.13973615721442	3.76064395278239	3.12633993991145	1.42246520467516	1.39949143505303	2.57375974541592	2.67477219441957
6.08620782932885	5.93541498224655	5.35824651349112	3.6132498134077	3.68428112044242	0.68912311183421	4.58771538776596	3.59054291288243
7.81338000512514	6.71524784374214	5.76512194701788	5.82802882831307	5.62202684531583	3.88994922109308	5.65276457619211	4.20739369421396
5.11223611686318	6.01060744834248	2.85686700376276	4.7908200170793	2.01930161944701	2.74446494876257	3.13730091955481	4.74622514776155
4.84890139979035	6.17035480946569	5.99319072891294	5.34312451393271	2.538447137163	3.26159033143783	3.71631893222474	4.3780418279059
5.92629831351574	6.64414061393932	5.53026844028848	6.83338562758874	2.98983657106882	3.6095455353606	4.25625473668815	4.59123550571814
7.22388975908002	6.27081458442012	5.47747444275513	6.40458125805454	4.41489212564868	4.77097902868949	4.25977896618639	5.38434280504146
7.06707839874966	4.71478659751709	5.99662659746646	4.11900518081493	5.18568602837714	1.94587821879616	5.74265785369623	4.52489847305135
8.3924550365527	8.35557858021385	5.54764700803071	6.41876169956583	4.330971891076	3.35261423426171	5.2260678807097	4.14119551726625
5.54395702418845	5.19461479069924	3.89129852565562	5.09280856094154	2.49529083546798	0.686790357067952	3.50502299211953	2.90137568567297
4.60113734446108	10.4730487543161	4.38488835932386	5.58640329906692	2.23480809992491	1.97266763603923	3.01064784384929	6.18402001472543
5.72614373233353	6.28541516209259	5.93189008825134	4.67608449487594	3.562701903316	3.05264782391477	4.68442047080268	4.32130540644643
7.20576815111667	6.67263144848646	5.87679406329885	4.92694281018551	4.51621609618082	3.17681698927907	4.90587656015929	3.44012168701288
6.48308615450704	6.01768491834454	5.6320031321402	5.07235665028169	4.83783940053658	2.7854200021453	2.1752637865228	3.21568332545152
6.62138982957393	6.89762250399544	4.37316264431871	4.29811586340711	3.4405152872055	1.10766359367174	4.8065532643983	2.8344912330751
7.148502851645	5.75864422619647	5.1118410321026	4.3010354273873	3.02924333177301	0.889668064823235	4.80296447128458	3.50634548736214
7.2796786227673	5.76428843439269	4.06381510153695	4.97722872672643	1.30644114364496	3.93426563640485	2.33510536096206	4.87942589923594
5.56366323431621	6.51931004166099	4.79240901664719	5.38723437151813	2.52184179672995	4.39132154936513	3.89795961253577	5.25144771064193
4.91405475643418	6.60626641997982	3.80727051858604	2.3925666350208	1.63538011738318	1.49485716687965	3.23033343662874	2.94175452680678
3.16068932528152	5.38176813771073	2.5830025902421	4.62171741225927	0.816799208323801	3.48664979633969	3.00436373185326	3.57393034319191
5.94878842163903	6.75595397981074	6.75160677226989	5.20329493922153	2.15046350972874	5.27711982594156	5.09121380607034	5.20590452205124
4.98248090075587	6.37797803415093	5.27226444340792	6.2520221106269	1.50150469456164	3.89685129871116	3.29889409459474	5.16815911169865
4.98453828832966	6.61633627020346	5.11781838799775	3.77640526770848	3.32419284833596	2.97261993577318	4.22663293848209	3.27914158427979
6.16573215532727	8.61638066783309	3.63168021289379	7.15898322151702	2.29187576310534	4.20115994476468	3.33158046535458	5.09286009738895
5.70101965368284	6.00634674311584	6.48440062375763	5.94451181269074	3.11105086112047	4.19727834155073	3.91793725474303	4.45796466830328
4.94167798258203	7.72919642685925	5.51043104004492	6.91221386116862	2.90884718764821	5.65607156680758	4.08444075620524	6.04335194570981
4.72400721223825	7.70225762737905	4.34092958636935	4.24281780042955	2.90201607285508	3.73329117182808	4.27325320535501	4.56715436988416
6.85453548611211	5.50024884487885	5.06231360307683	3.75997321282188	2.320062856292	1.5217281457723	3.70718967452274	4.2910625406212
7.2349332345226	7.63712389721611	4.04149223260464	5.00696367934175	1.61837501115508	4.29713742966631	3.89258336072276	4.67141630981856
5.26753263032129	7.061674230808	4.82957786207698	7.17469252477586	2.36552064893366	4.3805476578363	3.52017737687006	5.31759475678735
6.9446785270898	6.92809010551982	7.31389057886054	6.48580133763815	5.03734802504253	3.68639035897213	5.61466756724244	4.64341285574445
5.65293437222498	5.28483265711502	5.55979944643663	2.80447586658501	3.3176491425317	2.02896384010723	4.25655793492243	2.53321279724394
5.3333619253165	6.64263322973547	4.03434703773041	5.24727790861417	1.66069924932148	3.42857608638183	2.2369207840124	5.12927326857066
5.86183754313215	4.05187541359055	4.88462152289498	2.99091176677447	2.66660096630769	0.533409277628944	3.98555627954042	3.40481723980425
5.38699779686605	6.37928925478983	3.07984802389657	5.97410040359653	0.971154229244897	3.065616814893	2.0945990535401	4.34589206809725
6.62237330371735	5.14831867380422	6.1177967285239	5.41543862872674	4.09342066493145	3.60136728415499	4.63089708537454	4.7894366529845
7.48600409523283	7.47679741817447	3.71361542279499	4.13225785302919	2.38963054236792	2.27091607256948	5.75220751756754	4.34957225405139
6.7914218909418	7.8449333669318	4.69479658420448	3.65770539124454	4.40194876998938	3.41786843411111	4.65327980587804	2.9837479314126
8.67143582387573	5.63559161180323	3.51503002038575	6.51092008181662	1.87787107542652	3.50795402816953	3.22196622861341	5.0613474512577
5.59517725207229	5.56127068914079	5.80076369041216	4.13852361303578	1.62939570797588	3.14613200351998	4.99576842982225	3.82436311219938
6.73801445839737	6.78643982262622	6.34104985656889	5.91348885072143	3.99260741845742	4.35784308291907	4.53030434006644	5.01712740051443
10.407677237148	5.93200498445649	6.96847750775305	4.62392961056337	5.72959111580625	3.16321988648541	5.80684136903042	3.96302655416207
6.70778433118825	6.28310642927906	4.84347229626321	4.75033168204966	3.1578212279429	3.65174024098959	4.039714010705	4.40497148991046
5.72091342040518	6.22280490921951	4.18627489888987	6.13167781803314	2.92283140732768	3.50766005708555	4.42013411751444	5.20693015077409
4.5745193943734	6.00963099409312	4.18775956898316	3.65594880902008	2.68635184275828	2.0015779523774	3.21087047425642	3.40762534726201
6.30276090962424	7.96712594118876	6.01379869379854	6.42297631360954	3.86900423702544	5.89716286172348	4.54320261919701	5.88105550729316
5.03329405426872	6.74899387836254	5.30907106931166	6.50118019060546	2.73047053040604	4.60629847113449	3.80680124170594	4.87028927497249
5.36028258924598	6.16250450245692	4.71335860589303	5.97966100003738	3.29313584514193	4.20633907175346	3.77957581741365	4.71097567274562
7.95580122823343	4.68827133283175	4.19616528597242	5.4675059028355	2.79519103474127	2.58072696614573	3.56301942388151	3.48040335328712
5.53432108255477	6.43689378593653	4.72375728156837	6.14082412735378	3.44112612461501	4.33710330149279	4.06005336066211	4.57088550296198
4.97988499077447		4.60110812157546		3.15096295316611		3.58760760685003
7.98115425448349		5.60866069070053		3.00332164100195		4.12001486497011
7.00663623028654		6.00275527338179		4.39805640946222		5.14158317118922
6.68141850541392		5.21807034215864		3.71069584010133		4.94006871133842
6.78423880329896		5.71571618530113		3.46763286389681		4.23408260840373
5.4329695241332		5.48342542246736		2.8925263191765		5.05559556121558
5.71076319359815		6.03896769942612		3.67357243263729		4.33225135672878
6.79536351877075		5.80949319639264		2.95373306342009		4.6788965072291
7.89309784478994		3.92318278598664		4.36772608896948		4.1053241298936
5.58307555181755		3.85504909726452		4.05921862134774		4.04668032047517
6.55192800136789		4.71236425464779		2.77601968536381		3.60041485552742
5.67361555102663		5.11126640269993		2.76318750142969		3.981183618119
6.49078725496311		5.83007952190441		4.43309101993149		5.172513347632
7.55913216187629		4.59077045648554		2.87636069867223		3.39633369532069
6.03342317739033		6.78696315713359		3.88361051531678		4.51881459491913
4.54112297316159		3.868622259604		1.35736357621555		2.92096021395876
7.77032943080609		6.19123998235371		5.10634617527047		5.67245266334554
6.30829391531191		5.72768128066818		3.4329471628219		4.38846118046442
7.02332365615148		4.93219589017937		4.44029761540892		1.9301034320707
7.01810452228403		5.16926468786525		4.07482680358202		4.02673024176182
6.64701221981943		5.29118259945747		1.51322883972516		2.92221096452294
5.60232779836689		4.17227250281708		2.06167635025289		3.97774914061284
6.92527200464154		5.31531706768031		2.96778301145154		3.70140606243424
7.06655769057412		6.22505632288545		4.93105992594384		5.55252712401658
8.05298825265099		5.90777717623287		3.53424052763902		3.9048053234135
6.3272031166055		4.57723548658997		3.2958626247987		4.30848330581879
6.43559568396267		5.9565173222775		4.13029766638323		5.16108979525639
6.32589455242708		4.52742840241283		2.52487304370039		3.26025059472445
4.24277686540508		4.51246415906539		1.72217394631089		2.78426805847851
6.32216669625517		5.99609148157463		3.74632519596724		3.99915741026024
6.72506226759894		4.53836682934882		3.82428150798486		4.26759513266764
4.93193745929581		5.63607262244173		0.478218217513551		1.88743402261092
6.20936619393798		5.84875094244162		3.57041419554212		4.8081581176957
4.89799553200064		4.06841201378497		1.47755153200769		2.54077334087669
5.67975095268391		5.33928251342137		1.99621509906641		3.23541419664634
6.47772017243622		4.97122319581467		3.77372543911807		4.18619504096492
6.04004896568313		6.12140199359264		4.01770554610164		4.49044045420647
6.30382267271846		5.39032880673375		3.15410736726245		3.68450895587246
6.17519076573621		5.34108407412754		3.87679810081834		4.80619735669891
5.57725698857589		3.30248046994046		1.57423147257729		2.88294192413717
6.08260934751413		5.89621535756269		3.81465008953602		4.62930471068283
5.36331779641693		5.03537288438633		3.40122457065025		4.3561077859001
5.67934055149734		3.50749617285232		2.0378527715777		3.66275329435157
6.60594539321008		3.86065093493903		2.98426420892732		4.03468428007174
7.03982852006467		4.75435418634703		3.31624906763451		4.16398448170693
7.06923246793404		4.47075887806551		2.44830536372936		3.60320584861164
6.0745095057191		5.70649948735145		4.00920908228447		4.77073933057923
4.66336856392324		2.9170777056336		1.45103212002415		2.8190053544888
6.5411226473949		2.72888367476293		1.43103827128181		1.85944398216979
7.01003352617476		4.62836548198851		1.47002540298653		2.94327382844722
5.70621103263582		5.65118543837021		3.38262869350868		4.79421180035218
5.40279097369094		4.43853460856706		3.67064739006919		4.17235963623065
7.05107049004764		3.44097931531302		3.43651065527468		4.40861122306546
5.31787734145286		4.53865083864497		3.60527492594277		3.71940179972797
4.98391726170408		5.29652811465949		3.26545211048993		3.95764020033065
5.10022359380244		4.88967234049562		2.49236049102954		2.8200187509081
5.98046542551286		4.29394478814694		2.39727615216238		3.37236953177726
6.49524141264053		5.2958819097614		3.11030858490275		3.9896741855267
5.42967504873195		4.86785611415739		3.34053678916899		4.10654622108466
5.23213547935356		4.77376831285922		3.00646448829409		3.87899634957443
7.58134647613282		3.76812581774133		2.24752254452211		2.76488197283654
6.08548158165389		5.0444618896825		2.1302562181389		3.48752430736899
6.62424871732921		5.13896306754141		3.28400575897782		4.43391578685455
6.12026044412873		6.40596078690959		3.51764071058012		4.5346475602886
5.78331800690251		3.8577096610643		2.29145083224486		3.43926103725245
5.59769614144974		4.94557234997787		2.77931175098904		3.92201647610465
5.87148866681244		5.79642879936055		2.4155383765453		3.80242644259964
6.91976451189842		5.08367241267925		2.65696524486796		3.75436773111583
5.81769068257072		5.04907832527019		3.66781438597481		3.63019568909876
7.62493317988111		5.7509464705218		4.51743203267148		4.70151442277045
3.87965662500302		3.42354175220472		1.74066566825895		3.08427816250774
7.46571814600582		7.03261390068916		3.79300282506915		4.37828460949439
5.17605492637358		5.118794972443		2.45434681769399		3.58020384927126
7.53807170725086		5.76064289181474		4.45058816352369		4.55809614090641
4.8171645463216		3.1461310023873		0.800015473321765		2.63852289370989
5.21943336995002		5.21639276843278		3.59803372663909		3.91701125356393
5.06377491565186		4.81347018983019		3.12275923895921		3.84271367579941
4.6737637029497		5.40670629967397		1.75047512820221		3.16663145908051
7.97800837373483		4.03477706578539		2.6142279917785		3.1009598751518
3.81390028610005		4.1989431226565		1.5146706054791		2.86082727908604
5.83194610083713		3.778064570084		2.36518373252183		3.43771930075227
5.47831529566384		3.99426430056515		-0.56066072222623		3.06489886321856
6.31604618363925		4.75236204932025		4.47740860576632		4.2399093498914
7.17056377044238		6.42647137083		3.53015352593393		4.31412688895138
7.2336547640564		3.76554242836595		1.39670660072669		3.63925949593817
7.70633271833808		3.29434578211921		1.96992199399758		3.02035045928055
5.88634095528038		5.23321886003538		3.5179049584847		3.86075172317004
5.93346433299541		5.49710944871174		3.20729432202367		4.20573597031609
6.37636992641312		5.62368951670463		2.95948360744364		5.01356825828557
5.24801944345012		4.08863306847787		2.53479123947631		3.88460006787935
7.48716538321178		6.1566989443237		4.27188647511194		5.03195367353174
4.83246404991635		5.14415568448559		2.40332117520147		3.32313173484244
3.78861856249125		4.25854218320684		1.23096154126795		2.57773321953622
5.50253701002423		4.7535838009933		1.10222129273961		3.69209177355747
3.80701561542616		3.37541811478678		1.00870267238372		1.9923841871959
5.56540388047591		3.46037540839408		1.44002002652661		2.72229635858992
6.63527865476567		4.3474873544749		2.77455703386123		3.53864111940671
5.71372309907102		3.42912129972962		0.942848145851713		2.72838914593553
5.70559860080104		5.03893668583244		3.62139813255808		4.5139737740619
5.78171936788289		4.17450175528378		1.75182832887208		3.84647904210201
4.67543034012666		4.89549645438847		3.18820150939092		5.19881088174314
4.91857203758872		5.3608015795713		3.49299609279972		4.52319412381545
5.7356631771578		5.36296724056177		3.49050139144491		4.0314196908759
6.75462801973649		3.16195483605336		2.68041581993384		3.25171041818042
6.79005237240565		5.56256094103588		2.22969276715057		4.21465170578558
7.30467103567518		4.77031130712854		1.27224337865665		3.38247180650482
8.31815771992295		5.41065379409958		4.56883482019214		4.86077058188176
6.84190740227069		3.18108601663258		-0.127604926262899		1.90619587661992
7.41379922136295		5.65598966685718		3.82325927159257		5.20303496088544
5.51515844575161		3.91876854028631		1.87832114863905		3.30035441144446
6.3673748512804		4.25317739696462		3.17660253747386		4.03637725480103
4.04801006229449		2.92044118450627		1.22381523323223		2.06686342338147
6.13523567709101		3.29545664644684		0.180633240903588		1.86077455520788
6.81545395266565		4.75985990957902		4.24745479867232		4.94202005683253
5.26160155848092		3.40210651556625		2.45467178618966		2.84560203763668
6.58464430101873		5.16997241156738		3.63091088588639		4.46925818051255
4.44670448469702		4.39888498402528		1.43489684518202		3.23913504984051
10.1326309896574		7.02939640476865		4.73752890305861		5.53280796306852
6.21497420952141		5.19207483438057		3.87640874121823		3.90594353727952
2.70057202907295		3.9488120763878		0.130322974309988		2.50574433283977
3.93071890749278		3.90966437503173		0.433818116366591		2.5875053156184
5.16794787128284		4.76161556378205		2.53614314238587		3.6082083361758
4.00068967886059		4.15574815580175		1.62274832931772		2.15289912188629
6.19309689235134		5.4032425085394		2.91358868649564		4.88273784451557
5.24592971293242		5.26252962507504		3.22003810160931		3.92561865262411
6.22837221696278		4.73258460068161		2.30920271139948		3.40384477431548
7.37926321659342		3.28789358860066		2.27524880961763		3.17257194133371
5.70021422181002		3.53046039785477		2.14729687365415		3.38666521617587
5.18747210858992		3.38804307736363		1.66754886037531		2.35157465167668
5.82065535244116		5.12937524288527		2.48104067704751		3.99955837589457
5.57414314855999		4.56575074118927		1.7748452479797		2.87685606408814
7.74024013658516		2.5919871011171		0.853938425594187		2.3537440788334
6.03602487473177		6.38789410844619		3.91453646486855		4.17124399859313
5.44528380638728		4.60991734124904		3.0574046264255		3.59454926471505
2.89266327197454		4.17150335993322		0.474418529255968		4.15867910451259
5.62049338639029		3.66995598685461		2.14127503949727		3.6195972789368
3.86565881543846		3.08542115981893		0.281284184657149		2.08633443468651
5.49676764768428		2.7606101222361		0.404444677161009		2.90903966975446
4.46833478771837		4.6400266423569		2.26625510069171		2.39883431954248
5.80419328341052		2.74114587618689		0.589915423749497		2.92485928879591
6.10509353065103		4.57910133321017		2.47270170650463		3.82598273152671
5.09739649149169		5.60279340019562		1.31168307886565		3.41533921961029
4.91698540391017		3.08784821141198		2.19286576362694		3.05964210814285
4.36448733818078		4.88059062830514		1.89602448640619		2.90865976095428

## Sheet: Fig 6D
Quantitation of the cell migration rates of LG (n=13) and HG (n=22) CRC cell lines, assessed over 24 hours in vitro
LG	HG
2.39543	23.1414
5.03256	23.8869
5.21144	25.8959
7.99734	26.0697
9.16711	26.1814
11.843	29.1246
12.0858	32.3123
12.1665	34.1161
13.5268	34.6182
18.0754	37.5486
18.8398	48.8045
22.3356	54.8448
33.8567	73.7694
	7.07317
	7.79362
	9.95991
	12.8864
	12.9881
	13.2074
	14.4698
	18.266
	21.3956

## Sheet: Fig 6F
Quantitation of cell lines injected into the perivitekkine space of zebrafish embryos and seeding cells in the avascular fin tip (3 days)
SW948	HRA19	RKO	HCT116
126270	2448	8064	14652
64236	30672	96309	129276
31842	5382	87328	91728
29520	65520	101250	27702
58565	28188	68796	42957
26400	3519	137052	45225
35776	17550	5859	56880
50525	2880	218943	19008
3024	31806	141685	18468
8050	18810	57845	83664
21616	18144	2688	161595
4956	2160	65091	136764
65618	9072	20656	76734
2128	4131	142695	92565
4806	6264	177498	55935
8352	27648	74458	112800
105782	21600	71910	41175
63756	61236	226440	171648
47523	5544	99918	80388
4608	120258	92448	159057
2652	18603	115884	100899
62640		87640	84357
1804		57834	24570
2856		64260	44550
41463		31104	77112
15246		99450	190476
37752		201042	15066
48380		175950	42336
9152		76518	66555
50432		313215	61236
8232		106920	102060
5719		91728	48204
		39039	17955
		223146	10530
		108072	29097
		16402	17784
		169371	10152

[truncated: 2 more sheets: Supp Fig 2A, Supp Fig 3C]
